# Supplementary material for: Desmoplakin and periplakin genetically and functionally contribute to eosinophilic esophagitis
Source: Nat Commun. 2021 Nov 23;12:6795. doi: 10.1038/s41467-021-26939-9 (PMC8611043; doi:10.1038/s41467-021-26939-9)
Supplement: Supplementary file 3 — Source Data [file 41467_2021_26939_MOESM3_ESM.xlsx]

## Sheet: Fig 2a
	[left panel]		[left panel]
	Kruskal-Wallis test		Number of families	1
	P value	0.0001	Number of comparisons per family	3
	Exact or approximate P value?	Approximate	Alpha	0.05
	P value summary	***
	Do the medians vary signif. (P < 0.05)?	Yes	Dunn's multiple comparisons test	Mean rank diff.	Significant?	Summary	Adjusted P Value
	Number of groups	3	Control vs. Inactive	9.263	No	ns	>0.9999	A-B
	Kruskal-Wallis statistic	18.03	Control vs. Active	43.59	Yes	***	0.0007	A-C
			Inactive vs. Active	34.33	Yes	**	0.009	B-C
	Data summary
	Number of treatments (columns)	3	Test details	Mean rank 1	Mean rank 2	Mean rank diff.	n1	n2	Z
	Number of values (total)	246	Control vs. Inactive	151.5	142.2	9.263	48	51	0.6473
			Control vs. Active	151.5	107.9	43.59	48	147	3.685
			Inactive vs. Active	142.2	107.9	34.33	51	147	2.969
	[middle panel]		[middle panel]
	Kruskal-Wallis test		Number of families	1
	P value	<0.0001	Number of comparisons per family	3
	Exact or approximate P value?	Approximate	Alpha	0.05
	P value summary	****
	Do the medians vary signif. (P < 0.05)?	Yes	Dunn's multiple comparisons test	Mean rank diff.	Significant?	Summary	Adjusted P Value
	Number of groups	3	Control vs. Inactive	-0.8125	No	ns	>0.9999	A-B
	Kruskal-Wallis statistic	33.38	Control vs. Active	53.03	Yes	***	<0.0001	A-C
			Inactive vs. Active	53.84	Yes	***	<0.0001	B-C
	Data summary
	Number of treatments (columns)	3	Test details	Mean rank 1	Mean rank 2	Mean rank diff.	n1	n2	Z
	Number of values (total)	246	Control vs. Inactive	155	155.8	-0.8125	48	51	0.05678
			Control vs. Active	155	102	53.03	48	147	4.483
			Inactive vs. Active	155.8	102	53.84	51	147	4.656
	[right panel]
	Spearman r
	r	0.8539
	95% confidence interval	0.8147 to 0.8853
	P value
	P (two-tailed)	<0.0001
	P value summary	****
	Exact or approximate P value?	Approximate
	Significant? (alpha = 0.05)	Yes
	Number of XY Pairs	246

## Sheet: Fig 2b
	[left panel]			[right panel]
	Column B	Familial with variants		Column B	Familial with variants
	vs.	vs.		vs.	vs.
	Column A	Non-familial		Column A	Non-familial
	Unpaired t test			Unpaired t test
	P value	0.0927		P value	0.001
	P value summary	ns		P value summary	**
	Significantly different (P < 0.05)?	No		Significantly different (P < 0.05)?	Yes
	One- or two-tailed P value?	Two-tailed		One- or two-tailed P value?	Two-tailed
	t, df	t=1.694, df=128		t, df	t=3.367, df=128
	How big is the difference?			How big is the difference?
	Mean of column A	115.9		Mean of column A	0.002371
	Mean of column B	56.33		Mean of column B	0.004939
	Difference between means (B - A) ± SEM	-59.60 ± 35.19		Difference between means (B - A) ± SEM	0.002568 ± 0.0007628
	95% confidence interval	-129.2 to 10.02		95% confidence interval	0.001059 to 0.004078
	R squared (eta squared)	0.02192		R squared (eta squared)	0.08138
	Data analyzed			Data analyzed
	Sample size, column A	115		Sample size, column A	115
	Sample size, column B	15		Sample size, column B	15

## Sheet: Fig 2c
	[left panel]					[right panel]
		DSP vs. Eosinophil features	DSP vs. Structural features				PPL vs. Eosinophil features	PPL vs. Structural features
	Spearman r					Spearman r
	r	-0.3654	-0.4757			r	-0.3806	-0.494
	95% confidence interval	-0.5604 to -0.1320	-0.6456 to -0.2609			95% confidence interval	-0.5724 to -0.1494	-0.6594 to -0.2831
	P value					P value
	P (two-tailed)	0.0022	<0.0001			P (two-tailed)	0.0014	<0.0001
	P value summary	**	****			P value summary	**	****
	Exact or approximate P value?	Approximate	Approximate			Exact or approximate P value?	Approximate	Approximate
	Significant? (alpha = 0.05)	Yes	Yes			Significant? (alpha = 0.05)	Yes	Yes
	Number of XY Pairs	68	68			Number of XY Pairs	68	68

## Sheet: Fig 2d
	Number of families	1
	Number of comparisons per family	3
	Alpha	0.05
	Tukey's multiple comparisons test	Mean Diff.	95.00% CI of diff.	Below threshold?	Summary	Adjusted P Value
	Control vs. Non-familial	-0.117	-0.5861 to 0.3522	No	ns	0.7833	A-B
	Control vs. Familial with variants	0.719	0.2908 to 1.147	Yes	**	0.0022	A-C
	Non-familial vs. Familial with variants	0.836	0.4077 to 1.264	Yes	***	0.0007	B-C
	Test details	Mean 1	Mean 2	Mean Diff.	SE of diff.	n1	n2	q	DF
	Control vs. Non-familial	1.165	1.282	-0.117	0.1737	4	4	0.9524	11
	Control vs. Familial with variants	1.165	0.4464	0.719	0.1586	4	6	6.413	11
	Non-familial vs. Familial with variants	1.282	0.4464	0.836	0.1586	4	6	7.456	11

## Sheet: Fig 2e
	Number of families	1
	Number of comparisons per family	3
	Alpha	0.05
	Tukey's multiple comparisons test	Mean Diff.	95.00% CI of diff.	Below threshold?	Summary	Adjusted P Value
	Control vs. Non-familial	-0.01992	-0.1465 to 0.1067	No	ns	0.9061	A-B
	Control vs. Familial with variants	0.127	0.01143 to 0.2426	Yes	*	0.0317	A-C
	Non-familial vs. Familial with variants	0.1469	0.03136 to 0.2625	Yes	*	0.0142	B-C
	Test details	Mean 1	Mean 2	Mean Diff.	SE of diff.	n1	n2	q	DF
	Control vs. Non-familial	0.1821	0.202	-0.01992	0.04688	4	4	0.601	11
	Control vs. Familial with variants	0.1821	0.05508	0.127	0.04279	4	6	4.197	11
	Non-familial vs. Familial with variants	0.202	0.05508	0.1469	0.04279	4	6	4.856	11

## Sheet: Fig 3b
	Number of families	1
	Number of comparisons per family	7
	Alpha	0.05
	Dunnett's multiple comparisons test	Mean Diff.	95.00% CI of diff.	Below threshold?	Summary	Adjusted P Value	A-?
	Non-variant vs. p.G46D	386.5	27.20 to 745.8	Yes	*	0.0324	B	p.G46D
	Non-variant vs. p.R808C	490.2	130.9 to 849.5	Yes	**	0.0059	C	p.R808C
	Non-variant vs. p.Y895C	510.5	151.2 to 869.8	Yes	**	0.0042	D	p.Y895C
	Non-variant vs. p.1067_1068del	634.7	275.4 to 994.0	Yes	***	0.0006	E	p.1067_1068del
	Non-variant vs. p.N1215S	643.8	284.5 to 1003	Yes	***	0.0005	F	p.N1215S
	Non-variant vs. p.R1340C	676.2	316.9 to 1035	Yes	***	0.0003	G	p.R1340C
	Non-variant vs. p.E1723Q	585.5	226.2 to 944.8	Yes	**	0.0012	H	p.E1723Q
	Test details	Mean 1	Mean 2	Mean Diff.	SE of diff.	n1	n2	q	DF
	Non-variant vs. p.G46D	2433	2047	386.5	122.9	3	3	3.145	16
	Non-variant vs. p.R808C	2433	1943	490.2	122.9	3	3	3.989	16
	Non-variant vs. p.Y895C	2433	1923	510.5	122.9	3	3	4.154	16
	Non-variant vs. p.1067_1068del	2433	1798	634.7	122.9	3	3	5.165	16
	Non-variant vs. p.N1215S	2433	1789	643.8	122.9	3	3	5.239	16
	Non-variant vs. p.R1340C	2433	1757	676.2	122.9	3	3	5.503	16
	Non-variant vs. p.E1723Q	2433	1848	585.5	122.9	3	3	4.765	16
	Number of families	1
	Number of comparisons per family	6
	Alpha	0.05
	Dunnett's multiple comparisons test	Mean Diff.	95.00% CI of diff.	Below threshold?	Summary	Adjusted P Value	J-?
	Non-variant vs. p.R108C	705.8	220.8 to 1191	Yes	**	0.0041	K	p.R108C
	Non-variant vs. p.E632K	603.5	118.5 to 1089	Yes	*	0.0131	L	p.E632K
	Non-variant vs. p.K1051V	571	85.99 to 1056	Yes	*	0.0189	M	p.K1051V
	Non-variant vs. p.L1154V	922.3	437.3 to 1407	Yes	***	0.0004	N	p.L1154V
	Non-variant vs. p.E1163K	752.8	267.8 to 1238	Yes	**	0.0024	O	p.E1163K
	Non-variant vs. p.V1377E	533	47.99 to 1018	Yes	*	0.0291	P	p.V1377E
	Test details	Mean 1	Mean 2	Mean Diff.	SE of diff.	n1	n2	q	DF
	Non-variant vs. p.R108C	2572	1866	705.8	166.5	3	3	4.239	14
	Non-variant vs. p.E632K	2572	1968	603.5	166.5	3	3	3.624	14
	Non-variant vs. p.K1051V	2572	2001	571	166.5	3	3	3.429	14
	Non-variant vs. p.L1154V	2572	1649	922.3	166.5	3	3	5.539	14
	Non-variant vs. p.E1163K	2572	1819	752.8	166.5	3	3	4.521	14
	Non-variant vs. p.V1377E	2572	2039	533	166.5	3	3	3.201	14

## Sheet: Fig 3c
	Number of families	1
	Number of comparisons per family	7
	Alpha	0.05
	Dunnett's multiple comparisons test	Mean Diff.	95.00% CI of diff.	Below threshold?	Summary	Adjusted P Value	A-?
	Non-variant vs. p.G46D	-4.473	-10.12 to 1.178	No	ns	0.1542	B	p.G46D
	Non-variant vs. p.R808C	-6.242	-11.89 to -0.5907	Yes	*	0.0274	C	p.R808C
	Non-variant vs. p.Y895C	-6.818	-12.47 to -1.167	Yes	*	0.0151	D	p.Y895C
	Non-variant vs. p.1067_1068del	-7.673	-13.32 to -2.022	Yes	**	0.0062	E	p.1067_1068del
	Non-variant vs. p.N1215S	-4.757	-10.41 to 0.8938	No	ns	0.1189	F	p.N1215S
	Non-variant vs. p.R1340C	-6.354	-12.00 to -0.7030	Yes	*	0.0244	G	p.R1340C
	Non-variant vs. p.E1723Q	-5.91	-11.56 to -0.2588	Yes	*	0.0385	H	p.E1723Q
	Test details	Mean 1	Mean 2	Mean Diff.	SE of diff.	n1	n2	q	DF
	Non-variant vs. p.G46D	5.425	9.898	-4.473	1.933	3	3	2.314	16
	Non-variant vs. p.R808C	5.425	11.67	-6.242	1.933	3	3	3.23	16
	Non-variant vs. p.Y895C	5.425	12.24	-6.818	1.933	3	3	3.528	16
	Non-variant vs. p.1067_1068del	5.425	13.1	-7.673	1.933	3	3	3.97	16
	Non-variant vs. p.N1215S	5.425	10.18	-4.757	1.933	3	3	2.461	16
	Non-variant vs. p.R1340C	5.425	11.78	-6.354	1.933	3	3	3.288	16
	Non-variant vs. p.E1723Q	5.425	11.33	-5.91	1.933	3	3	3.058	16
	Number of families	1
	Number of comparisons per family	6
	Alpha	0.05
	Dunnett's multiple comparisons test	Mean Diff.	95.00% CI of diff.	Below threshold?	Summary	Adjusted P Value	J-?
	Non-variant vs. p.R108C	-5.947	-10.99 to -0.9054	Yes	*	0.0187	K	p.R108C
	Non-variant vs. p.E632K	-4.78	-9.822 to 0.2611	No	ns	0.066	L	p.E632K
	Non-variant vs. p.K1051V	-4.977	-10.02 to 0.06414	No	ns	0.0536	M	p.K1051V
	Non-variant vs. p.L1154V	-7.883	-12.92 to -2.841	Yes	**	0.0022	N	p.L1154V
	Non-variant vs. p.E1163K	-5.503	-10.54 to -0.4614	Yes	*	0.0304	O	p.E1163K
	Non-variant vs. p.V1377E	-3.91	-8.951 to 1.132	No	ns	0.1601	P	p.V1377E
	Test details	Mean 1	Mean 2	Mean Diff.	SE of diff.	n1	n2	q	DF
	Non-variant vs. p.R108C	6.063	12.01	-5.947	1.731	3	3	3.436	14
	Non-variant vs. p.E632K	6.063	10.84	-4.78	1.731	3	3	2.762	14
	Non-variant vs. p.K1051V	6.063	11.04	-4.977	1.731	3	3	2.875	14
	Non-variant vs. p.L1154V	6.063	13.95	-7.883	1.731	3	3	4.554	14
	Non-variant vs. p.E1163K	6.063	11.57	-5.503	1.731	3	3	3.179	14
	Non-variant vs. p.V1377E	6.063	9.973	-3.91	1.731	3	3	2.259	14

## Sheet: Fig 3d
	Number of families	1
	Number of comparisons per family	7
	Alpha	0.05
	Dunnett's multiple comparisons test	Mean Diff.	95.00% CI of diff.	Below threshold?	Summary	Adjusted P Value	A-?
	Non-variant vs. p.G46D	-2.267	-14.43 to 9.898	No	ns	0.9917	B	p.G46D
	Non-variant vs. p.R808C	-15.47	-27.63 to -3.302	Yes	*	0.0103	C	p.R808C
	Non-variant vs. p.Y895C	-16.97	-29.13 to -4.802	Yes	**	0.005	D	p.Y895C
	Non-variant vs. p.1067_1068del	-17.9	-30.07 to -5.735	Yes	**	0.0031	E	p.1067_1068del
	Non-variant vs. p.N1215S	-10.77	-22.93 to 1.398	No	ns	0.0944	F	p.N1215S
	Non-variant vs. p.R1340C	-14.23	-26.40 to -2.068	Yes	*	0.0187	G	p.R1340C
	Non-variant vs. p.E1723Q	-6.667	-18.83 to 5.498	No	ns	0.4656	H	p.E1723Q
	Test details	Mean 1	Mean 2	Mean Diff.	SE of diff.	n1	n2	q	DF
	Non-variant vs. p.G46D	40.3	42.57	-2.267	4.161	3	3	0.5448	16
	Non-variant vs. p.R808C	40.3	55.77	-15.47	4.161	3	3	3.717	16
	Non-variant vs. p.Y895C	40.3	57.27	-16.97	4.161	3	3	4.078	16
	Non-variant vs. p.1067_1068del	40.3	58.2	-17.9	4.161	3	3	4.302	16
	Non-variant vs. p.N1215S	40.3	51.07	-10.77	4.161	3	3	2.588	16
	Non-variant vs. p.R1340C	40.3	54.53	-14.23	4.161	3	3	3.421	16
	Non-variant vs. p.E1723Q	40.3	46.97	-6.667	4.161	3	3	1.602	16
	Number of families	1
	Number of comparisons per family	6
	Alpha	0.05
	Dunnett's multiple comparisons test	Mean Diff.	95.00% CI of diff.	Below threshold?	Summary	Adjusted P Value	J-?
	Non-variant vs. p.R108C	-12.4	-23.40 to -1.403	Yes	*	0.0249	K	p.R108C
	Non-variant vs. p.E632K	-10.17	-21.16 to 0.8299	No	ns	0.0748	L	p.E632K
	Non-variant vs. p.K1051V	-2.7	-13.70 to 8.297	No	ns	0.9471	M	p.K1051V
	Non-variant vs. p.L1154V	-17.93	-28.93 to -6.937	Yes	**	0.0016	N	p.L1154V
	Non-variant vs. p.E1163K	-12.9	-23.90 to -1.903	Yes	*	0.0194	O	p.E1163K
	Non-variant vs. p.V1377E	-2.933	-13.93 to 8.063	No	ns	0.9261	P	p.V1377E
	Test details	Mean 1	Mean 2	Mean Diff.	SE of diff.	n1	n2	q	DF
	Non-variant vs. p.R108C	38.73	51.13	-12.4	3.776	3	3	3.284	14
	Non-variant vs. p.E632K	38.73	48.9	-10.17	3.776	3	3	2.693	14
	Non-variant vs. p.K1051V	38.73	41.43	-2.7	3.776	3	3	0.7151	14
	Non-variant vs. p.L1154V	38.73	56.67	-17.93	3.776	3	3	4.75	14
	Non-variant vs. p.E1163K	38.73	51.63	-12.9	3.776	3	3	3.417	14
	Non-variant vs. p.V1377E	38.73	41.67	-2.933	3.776	3	3	0.7769	14

## Sheet: Fig 4a
	Number of families	1
	Number of comparisons per family	7
	Alpha	0.05
	Dunnett's multiple comparisons test	Mean Diff.	95.00% CI of diff.	Below threshold?	Summary	Adjusted P Value	A-?
	Non-variant vs. p.G46D	0.2297	-0.04979 to 0.5092	No	ns	0.132	B	p.G46D
	Non-variant vs. p.R808C	0.2633	-0.01618 to 0.5428	No	ns	0.0691	C	p.R808C
	Non-variant vs. p.Y895C	0.2843	0.004828 to 0.5638	Yes	*	0.0453	D	p.Y895C
	Non-variant vs. p.1067_1068del	0.2437	-0.03579 to 0.5232	No	ns	0.1013	E	p.1067_1068del
	Non-variant vs. p.N1215S	0.2031	-0.07640 to 0.4826	No	ns	0.2131	F	p.N1215S
	Non-variant vs. p.R1340C	0.2815	0.002027 to 0.5610	Yes	*	0.048	G	p.R1340C
	Non-variant vs. p.E1723Q	0.2689	-0.01058 to 0.5484	No	ns	0.0619	H	p.E1723Q
	Test details	Mean 1	Mean 2	Mean Diff.	SE of diff.	n1	n2	q	DF
	Non-variant vs. p.G46D	1	0.7703	0.2297	0.09559	3	3	2.403	16
	Non-variant vs. p.R808C	1	0.7367	0.2633	0.09559	3	3	2.755	16
	Non-variant vs. p.Y895C	1	0.7157	0.2843	0.09559	3	3	2.974	16
	Non-variant vs. p.1067_1068del	1	0.7563	0.2437	0.09559	3	3	2.55	16
	Non-variant vs. p.N1215S	1	0.7969	0.2031	0.09559	3	3	2.125	16
	Non-variant vs. p.R1340C	1	0.7185	0.2815	0.09559	3	3	2.945	16
	Non-variant vs. p.E1723Q	1	0.7311	0.2689	0.09559	3	3	2.813	16
	Number of families	1
	Number of comparisons per family	6
	Alpha	0.05
	Dunnett's multiple comparisons test	Mean Diff.	95.00% CI of diff.	Below threshold?	Summary	Adjusted P Value	J-?
	Non-variant vs. p.R108C	0.1558	-0.1429 to 0.4544	No	ns	0.4849	K	p.R108C
	Non-variant vs. p.E632K	0.3053	0.006625 to 0.6040	Yes	*	0.0443	L	p.E632K
	Non-variant vs. p.K1051V	0.2321	-0.06658 to 0.5308	No	ns	0.1589	M	p.K1051V
	Non-variant vs. p.L1154V	0.3084	0.009740 to 0.6071	Yes	*	0.0419	N	p.L1154V
	Non-variant vs. p.E1163K	0.4424	0.1437 to 0.7410	Yes	**	0.0035	O	p.E1163K
	Non-variant vs. p.V1377E	0.0919	-0.2068 to 0.3906	No	ns	0.8738	P	p.V1377E
	Test details	Mean 1	Mean 2	Mean Diff.	SE of diff.	n1	n2	q	DF
	Non-variant vs. p.R108C	1	0.8442	0.1558	0.1025	3	3	1.519	14
	Non-variant vs. p.E632K	1	0.6947	0.3053	0.1025	3	3	2.977	14
	Non-variant vs. p.K1051V	1	0.7679	0.2321	0.1025	3	3	2.263	14
	Non-variant vs. p.L1154V	1	0.6916	0.3084	0.1025	3	3	3.008	14
	Non-variant vs. p.E1163K	1	0.5576	0.4424	0.1025	3	3	4.314	14
	Non-variant vs. p.V1377E	1	0.9081	0.0919	0.1025	3	3	0.8962	14

## Sheet: Fig 4b
		Number of families	1
		Number of comparisons per family	6
		Alpha	0.05
		Tukey's multiple comparisons test	Mean Diff.	95.00% CI of diff.	Below threshold?	Summary	Adjusted P Value
		Non-variant vs. Variant	-24.57	-33.52 to -15.61	Yes	***	0.0001	A-B
		Non-variant vs. Variant + CN01	-2.733	-11.69 to 6.222	No	ns	0.7658	A-C
		Non-variant vs. Variant + Y27632	-34	-42.96 to -25.04	Yes	***	<0.0001	A-D
		Variant vs. Variant + CN01	21.83	12.88 to 30.79	Yes	***	0.0002	B-C
		Variant vs. Variant + Y27632	-9.433	-18.39 to -0.4776	Yes	*	0.0394	B-D
		Variant + CN01 vs. Variant + Y27632	-31.27	-40.22 to -22.31	Yes	***	<0.0001	C-D
		Test details	Mean 1	Mean 2	Mean Diff.	SE of diff.	n1	n2	q	DF
		Non-variant vs. Variant	64.5	89.07	-24.57	2.797	3	3	12.42	8
		Non-variant vs. Variant + CN01	64.5	67.23	-2.733	2.797	3	3	1.382	8
		Non-variant vs. Variant + Y27632	64.5	98.5	-34	2.797	3	3	17.19	8
		Variant vs. Variant + CN01	89.07	67.23	21.83	2.797	3	3	11.04	8
		Variant vs. Variant + Y27632	89.07	98.5	-9.433	2.797	3	3	4.77	8
		Variant + CN01 vs. Variant + Y27632	67.23	98.5	-31.27	2.797	3	3	15.81	8

[truncated: 15 more sheets: Fig 4c, Fig 5a, Fig 5b, Fig 5d, Supplementary Fig 5a-b, Supplementary Fig 6b, Supplementary Fig 6f-g, Supplementary Fig 8c, Supplementary Fig 8d, Supplementary Fig 8e, Supplementary Fig 9, Supplementary Fig 10a, Supplementary Fig 10b-e, Supplementary Fig 11a, Supplementary Fig 11b]
